# Supplementary material for: Learning locality-sensitive bucketing functions
Source: Bioinformatics. 2024 Jun 28;40(Suppl 1):i318–27. doi: 10.1093/bioinformatics/btae228 (PMC11211848; doi:10.1093/bioinformatics/btae228)
Supplement: btae228_Supplementary_Data [file btae228_supplementary_data.zip]

Archive with 4 entries (3 files):
- btae228_Supplementary_Data/
- btae228_Supplementary_Data/compbio.bib
- btae228_Supplementary_Data/oup-authoring-template.cls
- btae228_Supplementary_Data/Shao.264.sup.1.pdf
